# Supplementary material for: A Concept of Bayesian Regulation in Fisheries Management
Source: PLoS One. 2014 Nov 3;9(11):e111614. doi: 10.1371/journal.pone.0111614 (PMC4218784; doi:10.1371/journal.pone.0111614)
Supplement: Code S1 — R-code file “control.r”. The file contains the highest levels of instructions like regulation type, target type etc. In addition, the targets and other constants are set here. Running the file in R with the three other files in the same folder will produce and plot the results of the specified setup. (R) [file pone.0111614.s003.r]

source("MSE.r")
b_trigger <- 987654336
FMSY <- 0.17
Pre_harvest_N_at_FMSY <- 62989553000 
Post_harvest_N_at_FMSY <- 41490703000 
VAR_pre_harvest_N_at_FMSY <- 174766829869530000000 
simnr <- 1 # The simulation number. The simulations produce a folder with this 
           # number as part of the name.
main_("TAC","FMSY","Supervised",FMSY,Pre_harvest_N_at_FMSY,
  Post_harvest_N_at_FMSY,VAR_pre_harvest_N_at_FMSY)
# The call parameters are ( Regulation type, Target type, Assessment type, 
# F target value, Assessed stock size, N target value, Uncertainty in assessed 
# stock size)

# Regulation type can be TAC or BQ
# Target type can be FMSY or NMSY
# Assessment type can be Supervised or Unsupervised
plot_management_results()
