# Supplementary material for: A Concept of Bayesian Regulation in Fisheries Management
Source: PLoS One. 2014 Nov 3;9(11):e111614. doi: 10.1371/journal.pone.0111614 (PMC4218784; doi:10.1371/journal.pone.0111614)
Supplement: Code S2 — R-code file “MSE.r”. The file contains most of the actual code of the management strategy evaluation procedure. Parameters like simulation length (number of generations), predator spawning stock biomass, and other parameters are set in this file. (R) [file pone.0111614.s004.r]

#*******************************************************************************
# source file "MSE.r"
#*******************************************************************************

source("OPMOD.r")
source("BR.r")

# Environmental parameter settings for the Operative model.
environment_fraction <- 1.0 # Fraction of environmental variance applied 
                            # 0 = deterministic, 1 = full 
predator_SSB <- 100# thousand tonnes
predator_sd <- environment_fraction*sqrt(2145.2) 
Year_Growth <- -0.0004 # 0.0095 
Year_Growth_sd <- environment_fraction*sqrt(0.000005)
selectivity <- rep(1,nofageclasses)

# Parameters for the first time period of the simulation (constant F)
initial_generations <- 1000 

# Parameters for the second time period, during which fishing is managed
management_generations <- 20000

predator_presence <- 
      rnorm(management_generations,mean=predator_SSB,sd=predator_sd)   
growth_vector <- 
      rnorm(management_generations,mean=Year_Growth,sd=Year_Growth_sd)

# Parameters of the bayesian quotas:                                            
M_length <- 5 # Length of M history used for Bayesian quota

# Variables for the management_generations    
Ntot_store <- rep(0,management_generations)     
FMSY <- 0                      # F-target
Pre_harvest_N_at_FMSY <- 0     # Unsupervised mu
Post_harvest_N_at_FMSY <- 0    # N-target
VAR_pre_harvest_N_at_FMSY <- 0 # variance in mu
M <- 0
M_vec_exact <- c()

assessment_error <- 0.42         # �r uttryckt som coefficent of variance (CV)
assessment_bias <- 0.2          # �r uttryckt som andel av Ntot

#-------------------------------------------------------------------------------
# Fishing under constant fishing pressure to reach stability. 
initial_fishing <- function(){
  print("Initial fishing...")
  # Fishing mortality for "initial_generations" of the population model.
  F_matrix <- rep(FMSY,initial_generations) %*% t(selectivity) 
  # The F_matrix is age by column, and years by row.
  # Initiate, and run the Operative population "initial_generations" steps.
  run_population(initial_generations,F_matrix,"F",rnorm(initial_generations,
      mean=predator_SSB,sd=predator_sd),rnorm(initial_generations,
      mean=Year_Growth,sd=Year_Growth_sd),TRUE)
}

#-------------------------------------------------------------------------------
# Regulation_type can be "TAC" or "BQ"
# Target_type can be "FMSY" or "NMSY"
# Assessment_type can be "Supervised" or "Unsupervised"
# The call parameters are ( Regulation type, Target type, Assessment type, 
# F target value, Assessed stock size, N target value, 
# Uncertainty in assessed stock size)
main_ <- function(Regulation_type,Target_type,Assessment_type,FMSY,
    Pre_harvest_N_at_FMSY,Post_harvest_N_at_FMSY,VAR_pre_harvest_N_at_FMSY){
    
  print(paste(Assessment_type, "fishing", management_generations, "years with", 
      Regulation_type, "and", Target_type, "target", sep=" "))
  # Initiate quota parameters
  if(Assessment_type == "Unsupervised"){ mu_ <- Pre_harvest_N_at_FMSY }    
  if(Regulation_type == "BQ"){ var_ <- VAR_pre_harvest_N_at_FMSY } 
  if(Regulation_type == "TAC"){ var_ <- 0}     
  if(Target_type == "NMSY"){ target_ <- Post_harvest_N_at_FMSY }
  if(Target_type == "FMSY"){ target_ <- FMSY }
  
  # Initiate OPMOD and fish with FMSY, initial_fishing generations
  initial_fishing()
  # Initiate management counter
  i <- 1
  while(i <= management_generations){
    print(paste("Managed year", i, sep=" "))
    # Assessed mortality for BQ. 
    M <<- mean(M_history[((nrow(M_history)-M_length+1):nrow(M_history)),3:5]) 
    # Set OPMOD pop state of 1 Jan current year  
    update_pop_state()                   
    Ntot_store[i] <<- Ntot <<- sum(pre_NAA)   # Total N Jan 1st from OPMOD
    ### Calculate catch at estimated target
    if(Assessment_type == "Supervised"){ 
        # Supervised assessment is updated with previous year population size
        mu_ <- rnorm(1,mean=Ntot*(1+assessment_bias),
          sd=assessment_error*(Ntot*(1+assessment_bias))) 
          # Mu with error from assessment
        if(mu_ < 0) mu_ = 1 }    
    F_ <- get_F_BQ(var_,mu_,M,predator_presence[i],                           
                        Ntot,Target_type,target_) 
    # Updates OPMOD with resulting F and environmental mortality
    update_pop_par(F_,"F",predator_presence[i],growth_vector[i])                
    update_SSB()                                               
    i <- i + 1    
  } 
  save_management_results(Assessment_type,Regulation_type,Target_type)
}

#-------------------------------------------------------------------------------
plot_management_results <- function(){
    # Plot simple time-lap
    y1 <- rowSums(catch_history[(initial_generations+1):nrow(catch_history),])
    y2 <- rowSums(NAA_history[(initial_generations+1):nrow(NAA_history),])
    ylim_max <- max(y1,y2)
    dev.new()
    plot(y1,xlab="Years",ylab="Catch & Numbers",ylim=c(0,ylim_max),type="o")
    lines(y2)#,xlab="Years")
    
    # Plot the F that has been used on the operative model
    dev.new()
    plot(F_history[(initial_generations+1):
                nrow(F_history),1],ylab="Actual F",xlab="Years",type="l")
    lines(rep(FMSY,(initial_generations+management_generations)),
                type="l",lty=6,col="black")
    
    # Plot how the total population numbers have changed during the whole 
    # simulation (not just over the management generations) and catch
    dev.new()
    plot(unlist(rowSums(NAA_history)),ylim=c(0,max(unlist(rowSums(NAA_history)
                ))),type="o",xlab="Years",ylab="Total population size")
    
    # Plot the pre- ,and post-havest Ntot, plus catch
    dev.new()
    plot(unlist(rowSums(post_catch_history)),type="l",lty=3,xlab="Time",
                ylab="Pre-, post-harvest NAA, and catch in N",
                ylim=c(0,max(rowSums(NAA_history))))
    lines(unlist(rowSums(NAA_history)),type="l",col="blue")     
    lines(unlist(rowSums(catch_history)),type="l",lty=20,col="red")
    lines(rep(Post_harvest_N_at_FMSY,
      (initial_generations+management_generations)),type="l",lty=6,col="black")
}

#-------------------------------------------------------------------------------
save_management_results <- 
      function(Assessment_type,Regulation_type,Target_type){
  # Create folder  
  Dir_name <- paste(Assessment_type,Regulation_type,Target_type,"sim",simnr,
    sep=" ")
  dir.create(Dir_name) 
  # Save in files
  write.table(NAA_history[(initial_generations+1):nrow(NAA_history),],
      file = paste(Dir_name,"/",simnr,"NAA_history",Sys.Date(),".txt",sep=""),
      sep="\t",col.names=FALSE,row.names=FALSE)  
  write.table(WAA_history[(initial_generations+1):nrow(WAA_history),],
      file = paste(Dir_name,"/",simnr,"WAA_history",Sys.Date(),".txt",sep=""),
      sep="\t",col.names=FALSE,row.names=FALSE)  
  write.table(SSB_history[(initial_generations+1):nrow(SSB_history),],
      file = paste(Dir_name,"/",simnr,"SSB_history",Sys.Date(),".txt",sep=""),
      sep="\t",col.names=FALSE,row.names=FALSE)  
  write.table(catch_history[(initial_generations+1):nrow(catch_history),],
      file = paste(Dir_name,"/",simnr,"catch_history",Sys.Date(),".txt",sep=""),
      sep="\t",col.names=FALSE,row.names=FALSE) 
  write.table(yield_history[(initial_generations+1):nrow(yield_history),],
      file = paste(Dir_name,"/",simnr,"yield_history",Sys.Date(),".txt",sep=""),
      sep="\t",col.names=FALSE,row.names=FALSE)  
  write.table(post_catch_history[(initial_generations+1):
      nrow(post_catch_history),],file = paste(Dir_name,"/",simnr,
      "post_catch_history",Sys.Date(),".txt",sep=""),sep="\t",
      col.names=FALSE,row.names=FALSE)  
  write.table(F_history[(initial_generations+1):nrow(F_history),],
      file = paste(Dir_name,"/",simnr,"F_history",Sys.Date(),".txt",sep=""),
      sep="\t",col.names=FALSE,row.names=FALSE)  
  # Parameter file
  parameters <- c("simnr",simnr,"predator_SSB",predator_SSB,"predator_sd",
      predator_sd,"Year_Growth",Year_Growth,"Year_Growth_sd",Year_Growth_sd,
          "selectivity",selectivity,"initial_generations",initial_generations,
          "management_generations",management_generations,"fraction",fraction,
          "M",M,"FMSY",FMSY,"Pre_harvest_N_at_FMSY",Pre_harvest_N_at_FMSY,
          "Post_harvest_N_at_FMSY",Post_harvest_N_at_FMSY,
          "VAR_pre_harvest_N_at_FMSY",VAR_pre_harvest_N_at_FMSY,"A_error",
          A_error,"A_bias",A_bias,"assessment_error",assessment_error,
          "assessment_bias",assessment_bias)
  write.table(parameters,file = paste(Dir_name,"/",simnr,"parameters",
          Sys.Date(),".txt",sep=""),sep="\t",col.names=FALSE,row.names=FALSE)  
}

#*******************************************************************************
