# Supplementary material for: A Concept of Bayesian Regulation in Fisheries Management
Source: PLoS One. 2014 Nov 3;9(11):e111614. doi: 10.1371/journal.pone.0111614 (PMC4218784; doi:10.1371/journal.pone.0111614)
Supplement: Code S3 — R-code file “BR.r”. The file contains the algorithm to produce the fishing mortality that the BR suggests. The error and bias of A are set here, as is the tolerance of the algorithm. This code is used both for CR and BR where catch only regulation results are produced by having the variance set to zero. (R) [file pone.0111614.s005.r]

#*******************************************************************************
# Source file name "BR.r"

# Function returns the fishing mortality vector (by age) 
# when the target condition is met
# Function takes the following arguments:
# - v the variance of the estimated mean
# - mu is the estimated mean stock size
# - f is the fishing mortality
# - A_vec is an age vector fishing mortalities
# - m is natural mortality
# - pred_abund is predator abundance
# - N is actual total population
# - type_ is target type (N or F)
# - target is target value
#*******************************************************************************

A_error <- 0.21    # Expressed as coefficent of variance (CV)
A_bias <- 0.2      # Expressed as a proportion of A

get_F_BQ <- function(v,mu,m,pred_abund,N,type_,target){                       
  # error_lim_F/N is the allowed error 
  error_lim_F <- target/10000
  error_lim_N <- target/10000  
  A <- 1 # Fishing mortality multiplier. Used for a whole year it gives F       
  A_vec <- rep(A,nofageclasses) * selectivity       
  A_hat <- rnorm(1,mean=A*(1+A_bias), sd=A_error*(A*(1+A_bias)))  
  # Error expressed as CV
  alpha <- 1 + (m/A_hat)
  betha <- function(t1){ return ((1-(exp(-(m+A_hat)*t1)))/(1-(exp(-A_hat*t1))))}
  # Get the catch from OPMOD with t1 effort
  g_ <- function(t1) { return (get_hypo_catch_N(t1,A_vec,pred_abund)) }        
  # Here we use the actual A_vec to generate catch. 
  r <- function(t1){ return ((mu-betha(t1)*g_(t1)*(1-(v/mu)))                   
                              /((exp(alpha*A_hat*t1)-1)*(v/mu)+1)) }            
  # Whereas here an estimated A (A_hat) is used.
  if(type_ == "NMSY"){
    # Initial test if fishing should occur
    t1 <- 1e-4
    # Remove the natural mortality that occurs after fishing to the end of year
    assessed_target <- r(t1)*exp((t1-1)*m)  
    if(assessed_target < target) return(A_vec*0)
    # Test if target can be obtained within one year
    t1 <- 1
    assessed_target <- r(t1)*exp((t1-1)*m)
    if(assessed_target > target){ return (A_vec*t1) } 
    # Find t
    t1 <- timestep <- 1  
    # Initial value of assessed_target prepared for the first step in the loop                                                       
    assessed_target <- target + 4*error_lim_N  
    while(abs(target - assessed_target) > error_lim_N){                 
      assessed_target <- r(t1)*exp((t1-1)*m)
      if(assessed_target == target){ return (A_vec*t1) } # Returns the actual F
      if(assessed_target > target){ t1 <- t1 + timestep/2 }
      if(assessed_target < target){ t1 <- t1 - timestep/2 }
      timestep <- timestep/2   
    }
  }
  if(type_ == "FMSY"){
    # Modify target to match non-yearly F
    target <- 1-exp(-target)
    # If target cannot be obtained within one year
    t1 <- 1
    assessed_target <- g_(t1)/(alpha*g_(t1)+r(t1))
    if(assessed_target < target){ return (A_vec*t1) }
    # Find t
    t1 <- timestep <- 1
    # Initial value of assessed_target prepared for the first step in the loop
    assessed_target <- target + 4*error_lim_F  
    while(abs(target - assessed_target) > error_lim_F){
      assessed_target <- g_(t1)/(alpha*g_(t1)+r(t1))   
      if(assessed_target == target){ return (A_vec*t1) } # Returns the actual F
      if(assessed_target > target){ t1 <- t1 - timestep/2 }
      if(assessed_target < target){ t1 <- t1 + timestep/2 } 
      timestep <- timestep/2
    }
  }
  if(type_ == "0"){
    print(paste("mu",mu,sep=" "))
    print(paste("assessed target",assessed_target,sep=" "))
    print(paste("target",target,sep=" "))                       
  }
  return(A_vec*t1)
}
#*******************************************************************************
