# Supplementary material for: A Concept of Bayesian Regulation in Fisheries Management
Source: PLoS One. 2014 Nov 3;9(11):e111614. doi: 10.1371/journal.pone.0111614 (PMC4218784; doi:10.1371/journal.pone.0111614)
Supplement: Code S4 — R-code file “OPMOD.r”. The file contains the stochastic operating model. The parameters that are more directly linked to the population are set here, as are also the initial values of the population numbers-at-age and weights-at-age. The functions that describe mortality, reproduction, growth, and the weight of one year olds are defined here. (R) [file pone.0111614.s006.r]

#*******************************************************************************
# Source file name "OPMOD.r"

# This code creates a stock object that can be controlled after inclusion. 
  #   The structure is given in Holmgren et al. 2012. doi:10.1093/icesjms/fsr202
  # NOTE: ALL parameters must be given in the same unit, e.g. masses
  #   in Kg and numbers in ones or thousands. This applies to weight-at-age as
  #   well as SSB. Parameters from statistical tests must also be based on the 
  #   same units.
  # VERSION NOTE: Used with managment evaluations. Does not have selectivity.
#*******************************************************************************

  # Population parameters:
  NoA <- 8          # number of age classes of the stock 
  nofageclasses <- 8
  fraction <- 1.0   # Fraction of variance applied to the simulations, 
                    #1=full 0=deterministic  Also set in initiation
  
  # Recruitment parameters
  # These are obtained from a linear regression of recruits(10^4)/SSB(tonnes) 
  # against SSB(tonnes) 
  repr_m <- 3.09863660281015   # constant reproduction parameter
  repr_k <- -0.00000104504511727595 # density dependent parameter of reprod.
  repr_sd <- fraction*sqrt(0.556022) # MS error of regression converted to S.D.

  # Natural mortality parameters
  # obtained from GLM with age-specific regressions M vs predator SSB(k-tons)
  M_m <- array(dim=c(1,NoA))
  M_m[1] <- 0.229853174498207 # constant mortality factor on age group 1 
  M_m[2] <- 0.227734681336096 # constant mortality factor on age group 2
  M_m[3] <- 0.229145814496043 # constant mortality factor on age group 3
  M_m[4] <- 0.227347900853092 # constant mortality factor on age group 4
  M_m[5] <- 0.223617458896358 # constant mortality factor on age group 5
  M_m[6] <- 0.22261449498343 # constant mortality factor on age group 6
  M_m[7] <- 0.222580336378802 # constant mortality factor on age group 7
  M_m[8] <- 0.22123249066957 # constant mortality factor on age group 8
  
  
  M_k <- array(dim=c(1,NoA))
  M_k[1] <- 0.000347569402363809 # Cod mortality factor on age group 1 
  M_k[2] <- 0.000183217649998497 # Cod mortality factor on age group 2
  M_k[3] <- 0.000123502917161842 # Cod mortality factor etc
  M_k[4] <- 0.00010301217202824 # Cod mortality factor
  M_k[5] <- 0.000094208470192884 # Cod mortality factor
  M_k[6] <- 0.000079499076969342 # Cod mortality factor
  M_k[7] <- 0.0000605080303949144 # Cod mortality factor
  M_k[8] <- 0.0000474641956207396 # Cod mortality factor
  
  m_sd <- fraction * sqrt(0.000304) # MS error of GLM is converted to S.D.

  # Growth parameters
  # obtained from multiple linear regression (GLM mixed model) 
  # of weight increments(kg) against weight(kg) and year. 
  # Year-specific growth is controlled externally
  growth_m <- 0.008343 
  growth_k <- -0.137028
  growth_sd <- fraction * sqrt(0.000072) # MS error of GLM converted to S.D.
  
  # Weight of recruits parameters
  # obtained from lin. regr. of recruit weight(kg) vs average parent weight(kg)
  weight1_m <- 0.0
  weight1_k <-  0.369171248872098
  weight1_sd <- fraction * sqrt(0.000007) # MS error converted to S.D.
 
  # maturity vector
  maturity <- c(0.0, 0.7, 0.9, 1, 1, 1, 1, 1)  
  t_before_repr <- 0.3
  
 
  # Initial WAA from 2007 table 6.2.6, ICES CM 2009/ACOM:07
  weight_init <- array(dim=c(1,NoA))
  weight_init[1] <- 0.0123 
  weight_init[2] <- 0.0215
  weight_init[3] <- 0.0254
  weight_init[4] <- 0.0300
  weight_init[5] <- 0.0330
  weight_init[6] <- 0.0427
  weight_init[7] <- 0.0497
  weight_init[8] <- 0.0603
  
  
  # Initial NAA from 2007 table 6.2.14, ICES CM 2009/ACOM:07
  numbers_init <- array(dim=c(1,NoA))
  numbers_init[1] <- 11408720000
  numbers_init[2] <- 8812380000
  numbers_init[3] <- 3406030000
  numbers_init[4] <- 3939860000
  numbers_init[5] <- 4675370000
  numbers_init[6] <- 1249650000
  numbers_init[7] <- 801250000
  numbers_init[8] <- 655310000
 
#*******************************************************************************
  # Variables: 
  pre_NAA <- array(dim=c(1,NoA))  # pre-harvest      
  post_NAA <- array(dim=c(1,NoA))  # post-harvest       
  pre_WAA <- array(dim=c(1,NoA))  
  post_WAA <- array(dim=c(1,NoA)) 
  SSB <- array(dim=c(1,NoA))     # spawning stock biomass
  SSB_history <- c()
  catch <- array(dim=c(1,NoA))  # Catch in numbers.
  yield <- array(dim=c(1,NoA))  # yield in Kg.
  recruits_per_SSB <- 0
  M_vec <- array(dim=c(1,NoA))
  F_vec <- array(dim=c(1,NoA))
  W_gain <- array(dim=c(1,NoA))
  year_growth <- 0 
  ##### History vectors #######
  # Contains stored values of the corresponding variables
  NAA_history <- c() 
  WAA_history <- c() 
  catch_history <- c() 
  yield_history <- c() 
  post_catch_history <- c() # Also initiated in init_pop
  M_history <- c() 
  F_history <- c() 
  
#*******************************************************************************
    # "Private functions" called by other functions of this source file
#------------------------------------------------------------------------------- 
  # Sets the mortality vectors (M and F) determined by predation and fishing
  # m_sd is the uncertainty in the regression, and adds a random error to M
  # predator is scalar; x is vector "at-age"; 
  # Ftype is the type of x: F or C for catch numbers; t_ sets the part of year
  set_Z <- function(predator,x,Ftype,t_){  
    for(j in (1:NoA)){
      M_vec[j] <<- rnorm(1,mean= M_m[j] + M_k[j]*predator,sd=m_sd) 
      if(M_vec[j]<0) M_vec[j] <<- 0
      if(Ftype=="F") { 
        F_vec[j] <<- x[j]
        if(F_vec[j]<0) F_vec[j] <<- 0 
        catch[j] <<- pre_NAA[j]*(F_vec[j]/(M_vec[j] + F_vec[j]))*
          (1-exp(-(F_vec[j]+M_vec[j])*t_))
      }
      if(Ftype=="C") { 
        if(pre_NAA[j] <= 0) pre_NAA[j] <<- 1
        if(x[j] >= pre_NAA[j]) x[j] <- pre_NAA[j] - 1
        F_vec[j] <<- (-log(1-x[j]/pre_NAA[j])) 
        if(F_vec[j]<0) F_vec[j] <<- 0
        catch[j] <<- x[j]
      }
      yield[j] <<- catch[j]*pre_WAA[j]
    }
  }
#-------------------------------------------------------------------------------
  # Returns the NAA after the total mortality (M+F) for the given part_of_year.
  # Need a call to set_Z() first
  Mortality <- function(part_of_year){ 
    temp_pop <- array(dim=c(1,NoA)) 
    for(j in (1:NoA)){
      temp_pop[j] <- pre_NAA[j]*exp(-(M_vec[j]+F_vec[j])*part_of_year)
    }
    return(temp_pop)
  }
#-------------------------------------------------------------------------------
  # Returns the gain for a weight given, including the year-specific growth.
  # rnorm adds a random error to growth independent of age
  set_weight_gain <- function(){
    for(j in (1:NoA)){
      W_gain[j] <<- rnorm(1,mean=(growth_m + growth_k*pre_WAA[j]),sd=growth_sd) 
                      + year_growth
      if(W_gain[j] < 0) W_gain[j] <<- 0
    }
  }  
#-------------------------------------------------------------------------------
  # Sets the recruits per SSB variable with year-specific deviation 
  # Should be called only once per year
  # rescale SSB to metric tons to match the relationship with 
  # w_const & w_dens_dep below.  
  set_recruits_per_SSB <- function(){
      recruits_per_SSB <<- rnorm(1,mean=repr_m + repr_k
                    *(sum(SSB)/1000),sd=repr_sd) 
      # Make sure the random value is not negative
      if(recruits_per_SSB<=0) recruits_per_SSB <<- 0.01 
       
  } 
#-------------------------------------------------------------------------------
  # Sets the SSB of the population
  # calls Mortality()
  set_SSB <- function(){
    temp_numbers <- array(dim=c(1,NoA))
    temp_numbers <- Mortality(t_before_repr)
    for(j in (1:NoA)){
      SSB[j]<<- maturity[j]*temp_numbers[j]*(pre_WAA[j]+t_before_repr*W_gain[j])
    }
  } 
#-------------------------------------------------------------------------------
  # Sets the weight of the recruits
  # Need a previous call to set_SSB() and set_recruits_per_SSB 
  set_weight_of_recruits <- function(){
    # Nof recruits vector by parental age
    N_R_vec <- recruits_per_SSB*(SSB/1000)*10000  
    N_W_Rvec <- N_R_vec*post_WAA  #Weight is still from previous year
    if(sum(N_R_vec) > 0){
      pre_WAA[1] <<- rnorm(1,mean=weight1_m + weight1_k*sum(N_W_Rvec)
                          /sum(N_R_vec),sd=weight1_sd)
    }
    if(sum(N_R_vec) <= 0){
      pre_WAA[1] <<- 0
    }
    if(pre_WAA[1]<0) pre_WAA[1] <<- 0
  }  

#-------------------------------------------------------------------------------
  # Returns number of recruits produced by the reproducing_unit in SSB
  # Needs a previous call to set_recruits_per_SSB()
  get_recruits <- function(reproducing_unit){
    temp <- 0
    temp <- recruits_per_SSB*(reproducing_unit/1000)*10000 # rescaling to 10000  
    if(temp < 0) temp = 0
    return(temp)
  }
#*******************************************************************************
# Public functions to call for operating the virtual stock 
#-------------------------------------------------------------------------------
 # The function updates NAA and WAA to 1 Jan next year
 update_pop_state <- function(){  
     #Update NAA
     pre_NAA[1] <<- get_recruits(sum(SSB))
     for(j in (2:NoA)) pre_NAA[j] <<- post_NAA[(j-1)]
     # Update the cumulative age-class
     pre_NAA[NoA] <<- pre_NAA[NoA] + post_NAA[NoA] 
     # Update WAA
     set_weight_of_recruits()
     for(j in (2:(NoA-1))) pre_WAA[j] <<- post_WAA[(j-1)]
     pre_WAA[NoA] <<- ( post_WAA[(NoA-1)]*post_NAA[(NoA-1)] 
        + post_WAA[NoA]*post_NAA[NoA] ) / ( post_NAA[(NoA-1)]+ post_NAA[NoA] )
     #Store into history
     NAA_history <<- rbind(NAA_history,pre_NAA)
     WAA_history <<- rbind(WAA_history,pre_WAA)
 }
 #------------------------------------------------------------------------------
  # Returns hypothetical catch in numbers as a function of effort. 
  # Must call update_pop_state before.
  # This makes temprorary use of Z and catch. 
  #Update_pop_par should be called after to set parameters when determined
  get_hypo_catch_N <- function(t_,f_,predator_) {  # f is an age-vector
      set_Z(predator_,f_,"F",t_) 
      return (sum(catch)) 
  }
 #------------------------------------------------------------------------------
 # Updates the growth and mortality parameters. 
 # Should only be called after update_pop_state
 update_pop_par <- function(f_,f_type,predator_,yeargrowth_){ 
     year_growth <<- yeargrowth_
     set_Z(predator_,f_,f_type,1)
     set_weight_gain()
     #Store into history
     M_history <<- rbind(M_history,M_vec)
     F_history <<- rbind(F_history,F_vec)
     catch_history <<- rbind(catch_history,catch)
     yield_history <<- rbind(yield_history,yield)
 } 
 #------------------------------------------------------------------------------
 # Updates the SSB. Should only be called after update_pop_par
 update_SSB <- function(){ 
     set_SSB()
     set_recruits_per_SSB() # Sets a year-specific deviation in reproduction.
     SSB_history <<- rbind(SSB_history,SSB)
     # Set post_NAA
     post_NAA <<- Mortality(1)
     post_catch_history <<- rbind(post_catch_history,post_NAA)
     #Set post_WAA
     for(j in (1:NoA)) { post_WAA[j] <<- pre_WAA[j] + W_gain[j] }
 }
#-------------------------------------------------------------------------------  
  # Runs the population "years" n:o years, 
  # f is a fishing mortality matrix (years, Nof-age-classes) or catch size in 
  # numbers (years) defined by f_type "F" or "C"
  # predator is a vector of predator SSB (years) already randomized
  # yeargrowth is vector of year-specific growth (years) already randomized
  run_population <- function(years,f,f_type,predator,yeargrowth,initiation){
  if(years>1) print(paste("Batch-run of", years, "years started...",sep=" ")) 
    y <- 1
    while(y <= years){  
      print(paste("Year", y, sep=" "))  
      if((initiation)&&(y==1)) { init_pop() } else { update_pop_state() }
      if(f_type=="F") update_pop_par(f[y,],"F",predator[y],yeargrowth[y])
      if(f_type=="C") {
        c_temp <- pre_NAA/sum(pre_NAA)*f[y]
        update_pop_par(c_temp,"C",predator[y],yeargrowth[y])
      }
      update_SSB()
      y <- y+1 
    } 
    print("Done!") 
  }
#------------------------------------------------------------------------------- 
  # Initiates population variables (NAA, and WAA)
  init_pop <- function(){
    # Zero the history
    catch_history <<- c() 
    yield_history <<- c() 
    post_catch_history <<- c() 
    M_history <<- c() 
    F_history <<- c() 
    # Init variables and restart their history
    NAA_history <<- pre_NAA <<- numbers_init
    WAA_history <<- pre_WAA <<- weight_init
  }

#*******************************************************************************
